# Supplementary material for: High-Efficiency and Narrowband Green Thermally Activated Delayed Fluorescence Organic Light-Emitting Diodes Based on Two Diverse Boron Multi-Resonant Skeletons
Source: Molecules. 2024 Feb 14;29(4):841. doi: 10.3390/molecules29040841 (PMC10892125; doi:10.3390/molecules29040841)
Supplement: Supplementary file 1 [file molecules-29-00841-s001.zip]

Archive with 1 entries (1 files):
- molecules-2841942-supplementary.pdf
